# Supplementary material for: Time-Resolved Analysis of N-RNA Interactions during RVFV Infection Shows Qualitative and Quantitative Shifts in RNA Encapsidation and Packaging
Source: Viruses. 2021 Dec 2;13(12):2417. doi: 10.3390/v13122417 (PMC8704896; doi:10.3390/v13122417)
Supplement: Supplementary file 1 [file viruses-13-02417-s001.zip]

Archive with 1 entries (1 files):
- viruses-1443007-supplementary.pdf
